# Supplementary material for: Shear Wave Elastography of the Sciatic Nerve and Its Relationship with Posterior Chain Flexibility in Healthy Participants: An Observational Study
Source: Sensors (Basel). 2025 May 2;25(9):2885. doi: 10.3390/s25092885 (PMC12074453; doi:10.3390/s25092885)
Supplement: Supplementary file 1 [file sensors-25-02885-s001.zip]

Archive with 1 entries (1 files):
- sensors-3594992-supplementary.mp4
